# Supplementary material for: The Activation of JAK/STAT3 Signaling and the Complement System Modulate Inflammation in the Primary Human Dermal Fibroblasts of PXE Patients
Source: Biomedicines. 2023 Sep 29;11(10):2673. doi: 10.3390/biomedicines11102673 (PMC10603841; doi:10.3390/biomedicines11102673)
Supplement: Supplementary file 1 [file biomedicines-11-02673-s001.zip]

Archive with 1 entries (1 files):
- biomedicines-2524874-supplementary.pdf
